# Supplementary material for: Temporal and geographic trends in mortality involving co-occurring depression and diabetes mellitus in U. S., 1999–2023
Source: Front Med (Lausanne). 2026 Feb 24;13:1734188. doi: 10.3389/fmed.2026.1734188 (PMC12971528; doi:10.3389/fmed.2026.1734188)
Supplement: Supplementary file 1 [file Table_1.xlsx]

## Sheet: Sheet1
Supplementary Table 1. Sex-stratified data on co-occurring depression and diabetes, United States, 1999–2023
Characteristic	Deaths 1999	Deaths 2023	Change (%)	AAMR 1999 (95% CI)	AAMR 2023 (95% CI)	AAPC (95% CI)
Total	1511	3924	159.7	0.61 (0.57 to 0.64)	0.98 (0.94 to 1.01)	1.73 (0.50 to 2.97)*
Female	919	2091	127.53	0.60 (0.56 to 0.64)	0.96 (0.91 to 1.00)	1.48 (0.09 to 2.89)*
Male	592	1833	209.63	0.59 (0.54 to 0.64)	1.02 (0.98 to 1.07)	1.98 (0.84 to 3.12)*
Abbreviations: AAMR, age-adjusted mortality rate; AAPC, average annual percent change; CI, confidence interval; DM, diabetes mellitus.
Symbols: *, Statistically significant (P < 0.05).
Note: Data source: Centers for Disease Control and Prevention (CDC) WONDER database.
