# Supplementary material for: Temporal and geographic trends in mortality involving co-occurring depression and diabetes mellitus in U. S., 1999–2023
Source: Front Med (Lausanne). 2026 Feb 24;13:1734188. doi: 10.3389/fmed.2026.1734188 (PMC12971528; doi:10.3389/fmed.2026.1734188)
Supplement: Supplementary file 2 [file Table_2.xlsx]

## Sheet: Sheet1
Supplementary Table 2. Census region-stratified data on co-occurring depression and diabetes, United States, 1999–2023, population aged >5 years.
Characteristic	Deaths 1999	Deaths 2023	Change (%)	AAMR 1999 (95% CI)	AAMR 2023 (95% CI)	AAPC (95% CI)
Northeast	285	608	113.33	0.53 (0.47 to 0.60)	0.82 (0.75 to 0.88)	1.25 (-0.92 to 3.47)
Midwest	550	950	72.73	0.91 (0.83 to 0.99)	1.13 (1.06 to 1.20)	1.09 (-0.81 to 3.02)
South	420	1509	259.29	0.47 (0.43 to 0.52)	1.01 (0.96 to 1.06)	3.01 (1.77 to 4.26)*
West	256	857	234.77	0.50 (0.43 to 0.56)	0.95 (0.89 to 1.02)	3.14 (1.62 to 4.69)*
Abbreviations: AAMR, age-adjusted mortality rate; AAPC, average annual percent change; CI, confidence interval; DM, diabetes mellitus.
Symbols: *, Statistically significant (P < 0.05). Notes: Data were sourced from the Centers for Disease Control and Prevention (CDC) WONDER database. AAMR is reported per 100,000 population.
