# Supplementary material for: Temporal and geographic trends in mortality involving co-occurring depression and diabetes mellitus in U. S., 1999–2023
Source: Front Med (Lausanne). 2026 Feb 24;13:1734188. doi: 10.3389/fmed.2026.1734188 (PMC12971528; doi:10.3389/fmed.2026.1734188)
Supplement: Supplementary file 3 [file Table_3.xlsx]

## Sheet: Sheet1
Supplementary Table 3. Ethnicity-stratified data on co-occurring depression and diabetes, United States, 1999–2023, population aged >5 years.
Characteristic	Deaths 1999	Deaths 2023	Change (%)	AAMR 1999 (95% CI)	AAMR 2023 (95% CI)	AAPC (95% CI)
Hispanic	61	320	424.59	0.51 (0.38 to 0.66)	0.78 (0.69 to 0.86)	2.89 (2.14 to 3.65)*
NH Black	130	356	173.85	0.58 (0.48 to 0.69)	0.87 (0.77 to 0.96)	2.37 (1.44 to 3.31)*
NH White	1302	3123	139.86	0.60 (0.57 to 0.63)	1.10 (1.06 to 1.14)	2.49 (0.87 to 4.14)*
NH Other	13	96	638.46	NA (0.09 to 0.32)	0.40 (0.33 to 0.49)	2.02 (0.84 to 3.20)*
Abbreviations: AAMR, age-adjusted mortality rate; AAPC, average annual percent change; CI, confidence interval; DM, diabetes mellitus; NH, non-Hispanic.
Symbols: *, Statistically significant (P < 0.05). Notes: Data were sourced from the Centers for Disease Control and Prevention (CDC) WONDER database. AAMR is reported per 100,000 population.
