# Supplementary material for: Temporal and geographic trends in mortality involving co-occurring depression and diabetes mellitus in U. S., 1999–2023
Source: Front Med (Lausanne). 2026 Feb 24;13:1734188. doi: 10.3389/fmed.2026.1734188 (PMC12971528; doi:10.3389/fmed.2026.1734188)
Supplement: Supplementary file 4 [file Table_4.xlsx]

## Sheet: Sheet1
Supplementary Table 4. Age-group-stratified data on co-occurring depression and diabetes, United States, 1999–2023, population aged >15 years.
Characteristic	Deaths 1999	Deaths 2023	Change (%)	AAMR 1999 (95% CI)	AAMR 2023 (95% CI)	AAPC (95% CI)
15-24 years	0	0	-	NA	NA	-
25-34 years	0	31	-	NA	0.07 (0.05 to 0.10)	-1.20 (-13.93 to 13.40)
35-44 years	26	64	146.15	0.06 (0.04 to 0.08)	0.14 (0.11 to 0.18)	3.91 (0.19 to 7.77)*
45-54 years	75	217	189.33	0.21 (0.16 to 0.26)	0.54 (0.46 to 0.61)	3.81 (2.02 to 5.64)*
55-64 years	134	556	314.93	0.56 (0.47 to 0.66)	1.33 (1.22 to 1.44)	3.49 (3.06 to 3.92)*
65-74 years	323	1002	210.22	1.75 (1.56 to 1.94)	2.89 (2.71 to 3.07)	2.29 (1.20 to 3.39)*
75-84 years	574	1195	108.19	4.70 (4.31 to 5.08)	6.51 (6.14 to 6.87)	1.44 (0.71 to 2.18)*
85+ years	371	857	131	8.93 (8.02 to 9.84)	13.83 (12.91 to 14.76)	1.40 (0.68 to 2.13)*
Abbreviations: AAMR, age-adjusted mortality rate; AAPC, average annual percent change; CI, confidence interval; DM, diabetes mellitus.
Symbols: *, Statistically significant (P < 0.05); -, Not calculated due to zero baseline or insufficient data. Notes: Data were sourced from the Centers for Disease Control and Prevention (CDC) WONDER database.
1 For age groups, AAMRs were replaced with crude mortality rates, and the AAPCs were derived accordingly.
