# Supplementary material for: Temporal and geographic trends in mortality involving co-occurring depression and diabetes mellitus in U. S., 1999–2023
Source: Front Med (Lausanne). 2026 Feb 24;13:1734188. doi: 10.3389/fmed.2026.1734188 (PMC12971528; doi:10.3389/fmed.2026.1734188)
Supplement: Supplementary file 5 [file Table_5.xlsx]

## Sheet: Sheet1
Supplementary Table 5. Urbanization-stratified data on co-occurring depression and diabetes, United States, 1999–2023, population aged >5 years.
Characteristic	Deaths 1999	Deaths 2023	Change (%)	AAMR 1999 (95% CI)	AAMR 2023 (95% CI)	AAPC (95% CI)
Metropolitan	1144	3218	181.29	0.57 (0.54 to 0.60)	0.99 (0.95 to 1.02)	2.58 (1.33 to 3.83)*
Nonmetropolitan	367	943	156.95	0.76 (0.68 to 0.84)	1.51 (1.41 to 1.61)	2.42 (1.45 to 3.40)*
Abbreviations: AAMR, age-adjusted mortality rate; AAPC, average annual percent change; CI, confidence interval; DM, diabetes mellitus.
Symbols: *, Statistically significant (P < 0.05). Notes: Data were sourced from the Centers for Disease Control and Prevention (CDC) WONDER database. AAMR is reported per 100,000 population.
1 The 2023 AAMR was substituted with the 2020 value, and the AAPC was calculated for 1999–2020.
