# Supplementary material for: Temporal and geographic trends in mortality involving co-occurring depression and diabetes mellitus in U. S., 1999–2023
Source: Front Med (Lausanne). 2026 Feb 24;13:1734188. doi: 10.3389/fmed.2026.1734188 (PMC12971528; doi:10.3389/fmed.2026.1734188)
Supplement: Supplementary file 6 [file Table_6.xlsx]

## Sheet: Sheet1
Supplementary Table 6. State-stratified data on co-occurring depression and diabetes, United States, 1999–2023, population aged >5 years.
Characteristic	Deaths 1999	Deaths 2023	Change (%)	AAMR 1999 (95% CI)	AAMR 2023 (95% CI)	AAPC (95% CI)
Alabama	16	32	100	NA	0.51 (0.35 to 0.73)	-
Alaska	0	0	-	NA	NA	-
Arizona	0	66	-	NA	0.68 (0.52 to 0.86)	-
Arkansas	10	31	210	NA	0.86 (0.58 to 1.22)	-
California	127	290	128.35	0.49 (0.40 to 0.57)	0.67 (0.59 to 0.75)	-
Colorado	23	104	352.17	0.73 (0.46 to 1.11)	1.66 (1.34 to 1.99)	-
Connecticut	16	21	31.25	NA	0.44 (0.27 to 0.67)	-
Delaware	0	11	-	NA	NA	-
District of Columbia	0	0	-	NA	NA	-
Florida	43	262	509.3	0.23 (0.17 to 0.32)	0.80 (0.70 to 0.89)	-
Georgia	23	91	295.65	0.35 (0.22 to 0.54)	0.65 (0.52 to 0.80)	-
Hawaii	0	12	-	NA	NA	-
Idaho	13	14	7.69	NA	NA	-
Illinois	42	66	57.14	0.30 (0.22 to 0.41)	0.38 (0.28 to 0.50)	-
Indiana	25	45	80	0.39 (0.25 to 0.58)	0.54 (0.39 to 0.72)	-
Iowa	16	32	100	NA	0.62 (0.41 to 0.89)	-
Kansas	19	28	47.37	NA	0.76 (0.49 to 1.12)	-
Kentucky	11	49	345.45	NA	0.83 (0.61 to 1.10)	-
Louisiana	12	26	116.67	NA	0.43 (0.27 to 0.64)	-
Maine	0	10	-	NA	NA	-
Maryland	12	26	116.67	NA	0.31 (0.20 to 0.46)	-
Massachusetts	32	31	-3.12	0.41 (0.28 to 0.59)	0.35 (0.24 to 0.50)	-
Michigan	45	37	-17.78	0.39 (0.28 to 0.53)	0.29 (0.20 to 0.41)	-
Minnesota	22	53	140.91	0.40 (0.25 to 0.61)	0.69 (0.51 to 0.91)	-
Mississippi	0	20	-	NA	0.52 (0.31 to 0.83)	-
Missouri	26	62	138.46	0.38 (0.25 to 0.57)	0.75 (0.57 to 0.96)	-
Montana	0	16	-	NA	NA	-
Nebraska	13	15	15.38	NA	NA	-
Nevada	12	12	0	NA	NA	-
New Hampshire	14	14	0	NA	NA	-
New Jersey	34	44	29.41	0.46 (0.33 to 0.64)	0.36 (0.26 to 0.48)	-
New Mexico	12	47	291.67	NA	1.83 (1.33 to 2.44)	-
New York	68	91	33.82	0.30 (0.23 to 0.40)	0.33 (0.26 to 0.41)	-
North Carolina	41	125	204.88	0.54 (0.38 to 0.73)	0.90 (0.75 to 1.07)	-
North Dakota	0	12	-	NA	NA	-
Ohio	157	193	22.93	1.13 (0.96 to 1.33)	1.35 (1.16 to 1.55)	-
Oklahoma	15	42	180	NA	0.88 (0.63 to 1.20)	-
Oregon	13	59	353.85	NA	1.05 (0.80 to 1.36)	-
Pennsylvania	98	151	54.08	0.61 (0.50 to 0.75)	0.89 (0.75 to 1.05)	-
Rhode Island	0	0	-	NA	NA	-
South Carolina	12	47	291.67	NA	0.65 (0.47 to 0.88)	-
South Dakota	0	28	-	NA	2.76 (1.81 to 4.05)	-
Tennessee	31	93	200	0.61 (0.41 to 0.87)	1.11 (0.89 to 1.37)	-
Texas	75	308	310.67	0.49 (0.38 to 0.62)	1.10 (0.97 to 1.22)	-
Utah	0	19	-	NA	NA	-
Vermont	0	10	-	NA	NA	-
Virginia	30	116	286.67	0.52 (0.35 to 0.75)	1.12 (0.91 to 1.33)	-
Washington	23	94	308.7	0.46 (0.29 to 0.69)	1.07 (0.86 to 1.31)	-
West Virginia	14	55	292.86	NA	2.25 (1.69 to 2.94)	-
Wisconsin	41	101	146.34	0.79 (0.56 to 1.07)	1.36 (1.09 to 1.64)	-
Wyoming	0	26	-	NA	3.55 (2.32 to 5.20)	-
Abbreviations: AAMR, age-adjusted mortality rate; AAPC, average annual percent change; CI, confidence interval; DM, diabetes mellitus.
Symbols: -, Not calculated due to insufficient data or suppressed values.
Notes: Data were sourced from the Centers for Disease Control and Prevention (CDC) WONDER database. AAMR is reported per 100,000 population.
